# Supplementary material for: A developmental atlas of male terminalia across twelve species of Drosophila
Source: Front Cell Dev Biol. 2024 Feb 29;12:1349275. doi: 10.3389/fcell.2024.1349275 (PMC10937369; doi:10.3389/fcell.2024.1349275)
Supplement: Supplementary file 1 [file Table2.XLSX]

## Sheet: Sheet1
	28 hAPF	32 hAPF	36 hAPF	40 hAPF	44 hAPF	48 hAPF	52 hAPF	56 hAPF	60 hAPF
melanogaster
simulans
sechellia
mauritiana
yakuba
santomea
teissieri
erecta
orena
biarmipes
ananassae
malerkotliana
		confocal files from this paper
		confocal files from Rice et al 2023
		no data
